# Supplementary material for: Effects of L-Citrulline Supplementation on Endothelial Function, Arterial Stiffness, and Blood Glucose Level in the Fasted and Acute Hyperglycemic States in Middle-Aged and Older Adults with Type 2 Diabetes
Source: Nutrients. 2025 Nov 28;17(23):3739. doi: 10.3390/nu17233739 (PMC12693867; doi:10.3390/nu17233739)
Supplement: Supplementary file 1 [file nutrients-17-03739-s001.zip]

Archive with 1 entries (1 files):
- nutrients-3982304-supplementary.pdf
